# Supplementary material for: Pregnancy and Childbirth in Neurodivergent Women: Shift Towards Personalized Maternity Care
Source: J Pers Med. 2025 Nov 17;15(11):557. doi: 10.3390/jpm15110557 (PMC12653929; doi:10.3390/jpm15110557)
Supplement: Supplementary file 1 [file jpm-15-00557-s001.zip]

Archive with 1 entries (1 files):
- jpm-3913021-supplementary.pdf
